# Supplementary material for: Impacts of ocean acidification on marine organisms: quantifying sensitivities and interaction with warming
Source: Glob Chang Biol. 2013 Apr 3;19(6):1884–96. doi: 10.1111/gcb.12179 (PMC3664023; doi:10.1111/gcb.12179)
Supplement: Supplementary file 2 [file gcb0019-1884-SD2.txt]

Supplementary Materials
Kroeker et al. Global Change Biology
 
TABLES 
 
Table S1. Studies used in analyses (seeseparate excel file)
 
Table S2. Heterogeneity (QT) in overall analyses
 
Response QT df p-value
Survival 48.38 68 0.966 
Calcification 317.92 109 <0.001* 
Growth 268.69 172 <0.001* 
Photosynthesis 153.89 81 <0.001* 
Development 76.40 23 <0.001* 
Abundance 198.17 71 <0.001* 
Metabolism 27.36 31 0.654 
 
 
Table S3.Variation explained by taxonomic groups in categorical random effects meta-
analysis
 
Response QM QE df p-value
Calcification 28.70 267.47 5,94 0.065 
Growth 70.57 442.64 8,146 0.001* 
Photosynthesis 45.85 125.21 8,71 0.005* 
Development 9.06 28.04 1,14 0.030* 
Abundance 42.55 58.57 6,41 0.020* 
 
 
 
Table S4.Variation explained by life stages within taxonomic groups in categorical 
random effects meta-analysis
 
Response QM QE df p-value
Molluscs     
   Survival 0.01 0.0233 2,23 0.018* 
   Calcification 7.9588 84.9347 1,16 0.297 
   Growth 3.5581 199.0151 2,41 0.694 
   Metabolism 15.8214 14.904 1,13 0.003* 
Corals     
   Calcification 0.3 18.25 1,26 0.500 
   Growth 0.6159 26.2681 1,14 0.560 
Echinoderms     
   Growth 3.2912 105.6343 1,30 0.232  
 
Table S5.Variation explained by temperature treatment in categorical random effects 
meta-analysis
 
Response QM QE df p-value
Survival 0.1429 1.3823 1,24 0.124 
Calcification 0.0029 52.1375 1,34 0.976 
Growth 0.8467 56.3065 1,42 0.424 
Photosynthesis 0.3647 28.7812 1,14 0.713 
Development 0.6165 21.5299 1,14 0.547 
 
 
 
 
 
 
 
 
 
 
 
 
 
 
 
 
 
 
 
 
 
 
 
 
 
 
 
 
 
 
 
 
 
 
 FIGURES 
 
 
 
FigureS1. Unweighted, fixed effects meta-analyses of the effects (LnRR) of ocean 
acidification based on broad taxonomic groups.
(11)
(11) (20) (8) (14)
(5)
*
*
0.5
1.0
-1.0
-0.5
0
1.0
-3.0
-2.0
-1.0
0
(26)
(18)
(5)
(12)
*
3.0
1.0
-2.0
-1.0
0
(7)
(41) (20)
(20)
(6) (8)
***
2.0
(22)
(20)
(45) (35)
(7)
(7) (10) (4)
* *
*
* *
0.5
-1.5
-1.0
-0.5
0
(7)
(10)
(15)
(8)
(8)
(5)
(5)
*
*
1.0
-3.0
-2.0
-1.0
0
Survival
Growth
Photosynthesis
Abundance
Calc.
algae
Coral Cocco. Echino. Fish Fleshy
algae
Seagrass DiatomCrust.Moll. 
 
 
 
 
 
 
 
 
 
 
 
 
 
 
FigureS2. Comparison of total percent survival and calculated daily survival rate 
estimates (weighted by the duration of the study) pooled for all taxa and key taxonomic 
groups. *Denotes a significant difference from zero. 
 
 
 
 
 
 
 
1.0
0
-1.0
-2.0
-3.03.0
0.5
0
-0.5
-1.0
*
*
*
*
Survival
Duration weighted
 survival
All taxa 
pooled
Corals Molluscs Echinoderms Crustaceans
Mean ef
fect size (
LnRR
)
(69)
(5)
(26)
(12)
(18)
(65) (5) (26)
(9)
(18) 
 
 
 
 
 
FigureS3. LnRR estimates for survival with individual experiments plotted against the 
magnitude of the pH change. (A) All taxa pooled together (B) molluscs(C) echinoderms 
(D) crustaceans.
 
 
 
 
 
 
 
 
 
 
 
 
 
 
 
 
 
0.1 0.2 0.3 0.4 0.5 0.6
1
0
-1
-2
-3
-4
-5
-6
0.1 0.2 0.3 0.4 0.5 0.6
0.5
0
-0.5
-1.0
-1.5
-2.0
-2.5
-3.0
1
0
-1
-2
-3
-4
-5
-6
0.1 0.2 0.3 0.4 0.5 0.6
0.1 0.2 0.3 0.4 0.5 0.6
0.4
0.2
0
-0.2
-0.4
-0.6
Reduction in pH from control Reduction in pH from control
Ef_f
ec
t siz
e (Ln
RR
)
B) MOLLUSC SURVIVAL D) CRUSTACEAN SURVIVAL
Ef_f
ec
t siz
e (Ln
RR
)
C) ECHINODERM SURVIVALA) OVERALL SURVIVAL 
 
 
FigureS4. LnRR estimates for calcification with individual experiments plotted against 
the magnitude of the pH change. (A) All taxa pooled together (B) corals (C) 
coccolithophores (D) molluscs
 
 
 
 
 
 
 
 
 
 
 
 
0.1 0.2 0.3 0.4 0.5 0.6
1
0
-1
-2
-3
-4
2
0.1 0.2 0.3 0.4 0.5 0.6
1
0
-1
-2
-3
-4
2
0.1 0.2 0.3 0.4 0.5 0.6
1
0
-1
-2
0.1 0.2 0.3 0.4 0.5 0.6
1
0
-1
-2
-3
-4
2
Reduction in pH from control Reduction in pH from control
Ef_f
ec
t siz
e (Ln
RR
)
B) CORAL CALCIFICATION D) MOLLUSC CALCIFICATION
Ef_f
ec
t siz
e (Ln
RR
)
C) COCCOLITHOPHORE CALCIFICATIONA) OVERALL CALCIFICATION 
 
 
 
 
FigureS5. LnRR estimates for growth, with individual experiments plotted against the 
magnitude of the pH change for growth responses. (A) All taxa pooled together (B) 
corals (C) coccolithophores (D) molluscs (E) echinoderms (F) fleshy algae.
 
 
 
 
 
 
 
0.1 0.2 0.3 0.4 0.5 0.6
1
0
-1
-2
-3
2
0.1 0.2 0.3 0.4 0.5 0.6
1
0
-1
-2
-3
0.1 0.2 0.3 0.4 0.5 0.6
1
0.5
0
-0.5
-1
0.1 0.2 0.3 0.4 0.5 0.6
1
0
-1
-2
0.1 0.2 0.3 0.4 0.5 0.6
1
0
-1
-2
0.1 0.2 0.3 0.4 0.5 0.6
1
0
-1
-2
Reduction in pH from control Reduction in pH from control
Ef_f
ec
t siz
e (Ln
RR
)E
f_fec
t siz
e (Ln
RR
)E
f_fec
t siz
e (Ln
RR
)
A) OVERALL GROWTH
B) CORAL GROWTH
C) COCCOLITHOPHORE GROWTH
E) ECHINODERM GROWTH
F) FLESHY ALGAE GROWTH
D) MOLLUSC GROWTH 
 
 
FigureS6. LnRR estimates for photosynthesis, with individual experiments plotted 
against the magnitude of the pH change for growth responses. (A) All taxa pooled 
together (B) calcifying algae (C) corals (D) coccolithophores (E) seagrasses.
 
 
 
1
0
-1
-2 0.1 0.2 0.3 0.4 0.5 0.6
0.1 0.2 0.3 0.4 0.5 0.6
1
0
-1
-2
0.1 0.2 0.3 0.4 0.5 0.6
1
0
-1
-2
0.1 0.2 0.3 0.4 0.5 0.6
1
0
-1
-2
0.1 0.2 0.3 0.4 0.5 0.6
1
0
-1
-2
Reduction in pH from control
Reduction in pH from control
Ef_f
ec
t siz
e (Ln
RR
)
B) CALCIFYING ALGAE PHOTOSYNTHESIS E) SEAGRASS PHOTOSYNTHESIS
Ef_f
ec
t siz
e (Ln
RR
)
D) COCCOLITHOPHORE  PHOTOSYNTHESISA) OVERALL PHOTOSYNTHESIS
Ef_f
ec
t siz
e (Ln
RR
)
C)  CORAL PHOTOSYNTHESIS
